# Supplementary material for: Uncovering the genetic mechanism of rind color trait in watermelon using fine mapping and comparative transcriptomic analysis
Source: Front Plant Sci. 2025 Mar 13;16:1553166. doi: 10.3389/fpls.2025.1553166 (PMC11965938; doi:10.3389/fpls.2025.1553166)
Supplement: Supplementary file 1 [file DataSheet1.zip]

Archive with 11 entries (10 files):
- Supplementary Material/
- Supplementary Material/Supplementary Tables (S1-S7).xlsx
- __MACOSX/Supplementary Material/._Supplementary Tables (S1-S7).xlsx
- Supplementary Material/.DS_Store
- __MACOSX/Supplementary Material/._.DS_Store
- Supplementary Material/~$Supplementary Tables (S1-S7).xlsx
- __MACOSX/Supplementary Material/._~$Supplementary Tables (S1-S7).xlsx
- Supplementary Material/~$Supplementary Tables (S1-S4).xlsx
- __MACOSX/Supplementary Material/._~$Supplementary Tables (S1-S4).xlsx
- Supplementary Material/Supplementary Figures (S1-S3).docx
- __MACOSX/Supplementary Material/._Supplementary Figures (S1-S3).docx
