# Supplementary material for: Uncovering the genetic mechanism of rind color trait in watermelon using fine mapping and comparative transcriptomic analysis
Source: Front Plant Sci. 2025 Mar 13;16:1553166. doi: 10.3389/fpls.2025.1553166 (PMC11965938; doi:10.3389/fpls.2025.1553166)
Supplement: Supplementary file 1 [file DataSheet1.zip › Supplementary Material/Supplementary Tables (S1-S7).xlsx]

## Sheet: Table S1
Table S1. The phenotypes of rind surface color and genotypes of candidate loci of watermelon germplasm resources.
Number	Laboratory number	Variety name	Variety source	Rind color type	Base change at locus - Chr8:27994761(v2 genome)
1	GWAS-2	825	Hai nan	light green	C
2	Liu-18	golden melon	Hei LongJiang	light yellow	C
3	GWAS-3	poland	Poland	light green	C
4	GWAS-4	Xiaozi No.1	Zhengzhou	light green	C
5	GWAS-5	Zheng Zi No. 018	Zhengzhou	light green	C
6	GWAS-6	Shenwu Zao-e	Japan	light green	C
7	GWAS-9	Guiyin No. 6	Guangxi	light green	C
8	GWAS-10	HS-10	Hainan	light green	C
9	GWAS-11	G--1/ND3-15	Japan	light green	C
10	GWAS-14	Red seed breakfast—1	Zhengzhou	light green	C
11	GWAS-17	long gray	Xinjiang	light green	C
12	GWAS-18	Zhengzhou No.1—5	Zhengzhou	light green	C
13	GWAS-20	Zheng Zi No. 37	Zhengzhou	light green	C
14	GWAS-23	USA short vine—1	Zhengzhou	light green	C
15	GWAS-24	Xingchenghong	Liaoning	light green	C
16	GWAS-25	Jinlan	Taiwan	light green	C
17	GWAS-30	Zheng Zi No. 017	Zhengzhou	light green	C
18	GWAS-31	Taishan Watermelon	Hongkong	light green	C
19	GWAS-35	France watermelon vine	France	light green	C
20	GWAS-38	Disease Resistant Watermelon1	Zhengzhou	light green	C
21	GWAS-39	short vine	Japan	light green	C
22	GWAS-40	Zheng Yin No. 28	USA	light green	C
23	GWAS-41	Philippines extra early	Philippines	light green	C
24	GWAS-45	Strong punch	Korea	light green	C
25	GWAS-46	gold	Japan	light green	C
26	GWAS-51	Beautiful morning	USA	light green	C
27	GWAS-52	Zheng Zi No. 019	Zhengzhou	light green	C								C
28	GWAS-54	Zheng Zi No. 05	Italy	light green	C								C
29	GWAS-55	Zheng Zi No. 018	Zheng Zhou	light green	C								C
30	GWAS-56	Zheng Zi No. 021	Zhengzhou	light green	C								C
31	GWAS-62	Zheng Zi No. 020	Zhengzhou	light green	C								C
32	GWAS-64	MY—14	Zhengzhou	light green	C								C
33	GWAS-65	Shanxi Zhao	Shanxi	light green	C								C
34	GWAS-67	Hongliang No. 2	Japan	light green	C								C
35	GWAS-68	small steel skin	Anhui	light green	C								C
36	GWAS-69	I-a	Japan	light green	C								C
37	GWAS-76	small green seeds		light green	C								C
38	GWAS-79	Zheng Yin No. 59	Liaoning	light green	C								C
39	GWAS-80	3301	Xinjiang	light green	C								C
40	GWAS-82	Anti-wilt No. 1-1	Zhengzhou	light green	C								C
41	GWAS-88	sweet meat	USA	light green	C								C
42	GWAS-89	PI 476330-1-1	Zhengzhou	light green	C								C
43	GWAS-90	Early watermelon	Zhengzhou	light green	C								C
44	GWAS-96	Three white melons	Heinan	light green	C								C
45	GWAS-97	Shaanxi red seeds	Shangxi	light green	C								C
46	GWAS-101	Bangkok Watermelon—1	Bangkok	light green	C
47	GWAS-110	PI 476330—2	Zhengzhou	light green	C
48	GWAS-111	Zheng Zi No. 023 (1-4)	Zhengzhou	light green	C
49	GWAS-113	pillow watermelon	Tunisia	light green	C
50	GWAS-114	Zheng Zi No. 073 (1-2)	Zhengzhou	light green	C
51	GWAS-115	lama melon	Shangdong	light green	C
52	GWAS-116	Sugarlee	Shangxi	light green	C
53	GWAS-118	Jubilee selection	Zhengzhou	light green	C
54	GWAS-132	Small hemp seeds	Heinan	light green	C
55	GWAS-155	31	Hei LongJiang	light green	C
56	GWAS-157	35	Hei LongJiang	light green	C
57	GWAS-162	Eg	Hei LongJiang	light green	C
58	GWAS-163	6 mosaic leaves	Hei LongJiang	light green	C
59	GWAS-164	20 Banye	Hei LongJiang	light green	C
60	GWAS-174	K1	Hei LongJiang	light green	C
61	GWAS-175	L1	Hei LongJiang	light green	C
62	GWAS-176	K2	Hei LongJiang	light green	C
63	GWAS-177	L2-1	Hei LongJiang	light green	C
64	GWAS-178	LSC (curled leaves)	Hei LongJiang	light green	C
65	GWAS-179	LSU (straight leaf)	Hei LongJiang	light green	C
66	GWAS-192	PI 162667 - S9 - Citrullus lanatus	Argentina	light green	C
67	GWAS-196	PI 167124 - S9 - Citrullus lanatus	Türkiye	light green	C
68	GWAS-204	PI 193964 - S9 - Citrullus lanatus	Ethiopia	light green	C
69	GWAS-209	PI193964-S9 - Citrullus lanatus	Belize	light green	C
70	GWAS-220	PI 612468 - S9 - Citrullus lanatus	Korea	light green	C
71	Liu-2	Short vine-2	Hei LongJiang	light green	C
72	Liu-4	Short vine-4	Hei LongJiang	light green	C
73	Liu-5	Short vine-5	Hei LongJiang	light green	C
74	Liu-6	All female No. 1	Hei LongJiang	light green	C
75	Liu-7	All female No. 2	Hei LongJiang	light green	C
76	Liu-8	All female No. 3	Hei LongJiang	light green	C
77	Liu-9	All female No. 4	Hei LongJiang	light green	C
78	Liu-10	All female No. 5	Hei LongJiang	light green	C
79	Liu-11	All female No. 6	Hei LongJiang	light green	C
80	Liu-12	All female No. 7	Hei LongJiang	light green	C
81	Liu-13	All female No. 8	Hei LongJiang	light green	C
82	Liu-14	All female No. 9	Hei LongJiang	light green	C
83	Liu-15	All female No. 10	Hei LongJiang	light green	C
84	Liu-16	All female No. 11	Hei LongJiang	light green	C
85	Liu-20	Strong female green round watermelon W-2	Hei LongJiang	light green	C
86	Liu-22	Cited -1	Hei LongJiang	light green	C
87	Liu-30	Cited -9	Hei LongJiang	light green	C
88	Liu-47	Sweet King B Dangua	Hei LongJiang	light green	C
89	GWAS-75	Hua Ling	Beijing	dark green	C
90	GWAS-78	Yushan	Jiangxi	light green	C
91	GWAS-84	84093	Chile	dark green	C
92	GWAS-124	peach tip	Shangdong	light green	C
93	GWAS-153	21	Hei LongJiang	light green	C
94	GWAS-94	PI220779-1	USA		G
95	GWAS-28	Spain	Spain	black green	G
96	GWAS-32	Zheng Yin No. 65	Taiwan	black green	G
97	GWAS-48	Zheng Yin No. 27	USA	black green	G
98	GWAS-85	PI 508446-2	USA	black green	G
99	GWAS-87	Black Bengjin	Beijing	black green	G
100	GWAS-117	Chicken head black watermelon	Shanghai	black green	G
101	GWAS-120	Horse guide-1	Henan	black green	G
102	GWAS-121	Seed Melon GN-1	Lanzhou	black green	G
103	GWAS-146	PI186490	USA		G
104	GWAS-149	Xinnong Black Seed No. 1	Xinjiang	black green	G
105	GWAS-16	151	Hei LongJiang	black green	G
103	GWAS-146	PI186490	USA		G

## Sheet: Table S2
Table S2. The primer information of InDel for gene mapping of watermelon rind color.
NO.	Markers	Position	Forward Primer	Reverse Primer	Marker type and use
1	InDel-1	27985197	GCACAACGCCTCTCCTCTAC	TCGTTAACTCATGAAAAGAATATGG	Mapping, InDel
2	InDel-2	27981498	GATGGTTGGATGGTTGGATG	TGGCAGCTTAATTTTCCCTTC	Mapping, InDel
3	InDel-3	27973331	CATCAAGCAGTCATCATTTTCAA	TGTTCATTAAGATCGACGAGGT	Mapping, InDel
4	InDel-4	27972905	GCAAACAAAGTAATCTTCCTCTTCA	TCATAGGGAATAGGTTAGGCAAA	Mapping, InDel
5	InDel-5	27948932	CAATGCGGCAATAATAAGAGAA	GCCAGGGCCAAACATTATC	Mapping, InDel
6	InDel-6	28003856	CACTGGCAGCGTTTAAGTGA	GGGTTCTCAACATGCTCCAT	Mapping, InDel
7	InDel-7	28005749	TTCTTAACGATGGTTGAAAATGTG	TAACAACAAAATATACCGTCTATCTGC	Mapping, InDel
8	InDel-8	28008157	TCCGAATCTCAAGTACGGAAA	GCCGGTCAATGGTTTAGTTT	Mapping, InDel
9	InDel-9	26649505	GAGGGGTCGTCGACTAATTG	GCAAAAGTTGAGTTTCCATTCC	Mapping, InDel
10	InDel-10	26596593	AAATTTGAATTTTTATCCCAACTCT	CACTAGTCCCATTTAGCTTATCTTTT	Mapping, InDel

## Sheet: Table S3
Table S3. The primers information of dCAPS markers for gene mapping of watermelon dark rind color.
NO.	Markers	Position	Forward Primer	Reverse Primer	Enzyme
1	dCAPS(03)-1	27966132	GGCCTATGTGTGAGGTTGGT	CCAAGTGTTGTATTGTTTTTAGATT	HinfI
2	dCAPS(03)-2	27968227	GGGAAGAATCGTGTTTGACCTC	GTTTCTTGGGTTTTGGGTGA	TaqI
3	dCAPS(03)-3	27971088	AAAAATGCATATTTATTTCCGAAT	TCATGTAATGTTTTCTTTACCTGAAA	HinfI
4	dCAPS(03)-4	27974344	AAGAGCTATTTTCAAATATCG	TGACAAACCATTATTTTGTGGA	TaqI
5	dCAPS(03)-5	27974711	CACAAAATAATGGTTTGTCAATTTTC	ATCTAAGTACAAGTAAGCGTT	TaqI
6	dCAPS(03)-6	27977784	CAGCCTGAGAGAGGAAGGGGATT	TCCCACGGTAGATTCTTCAAA	HinfI
7	dCAPS(03)-7	27984485	TCCAAGTCCTGAAAGATTAGTC	AAAGGAGGAATTTGTTACCTTGG	Taql
8	dCAPS(03)-8	27985425	CCATATTCTTTTCATGAGTTAACGA	CCATTACAAAATATATGCAGA	EcoRI
9	dCAPS(03)-9	27987970	GCTTCATGAGGGCTGAGAAC	ACAGGTAAACGGAGGCATTCG	TaqI
10	dCAPS(03)-10	27989317	CTGGAACCTTGTGTGTATTGT	GTCACGGTCTCCAGCAAAACCG	TaqI
11	dCAPS(03)-11	27993083	GAAAAGGCCGACGTCTACAG	AGGTAGGAGTGGGCTGTCATAGTAC	ScaI
12	dCAPS(03)-12	27997703	TGGTGTTCAAAATCATGATGA	TGAAGAACCAAGGACAGTACGA	MboI
13	dCAPS(03)-13	27998386	AGTATCCGTGAGTATCCGAG	TGTGGATCGAGTTCATGTTG	HinfI
14	dCAPS(03)-14	28000605	ATTTTGAGATTTGTGTCTATT	TGTTGGTTTCTGTTTTAACAAATTA	TaqI
15	dCAPS(03)-15	28001475	GCTTGTCAGGGAGAATGGAA	CGAGCCCGTAGTTTAGTTCTAGC	AluI
16	dCAPS(03)-16	28003569	CATAAGGTATGAAAACAGTGGAAAAA	TCACATAGCGTTAATGTTCG	TaqI
17	dCAPS(03)-17	28004082	GGAGCATGTTGAGAACCCATA	TTCTTATATTTTCTGGTCG	TaqI
18	dCAPS(2)-1	27944273	TGCTCGCTTGACTCTTTTCTTCG	TCTTCGCTTCCAATTCTTCC	TaqI
19	dCAPS(2)-2	27957644	CTTCTCACGAAATTGGGTCA	CCAAGGTATTCTTCGGGTCA	HinfI
20	dCAPS(2)-3	28006350	CCAAAAAAGAAAACAAAAGTAAACCTGAAT	CTGTGAGACGGTACCCAATG	HinfI

## Sheet: Table S4
Table S4. The position and function of identified candidate genes located in ClRC locus lined with dark green rind of watermelon.
Gene ID	Gene position	Gene function
Cla97C08G161530	27975323-27977389	Protein of Unknown Function (DUF239)
Cla97C08G161540	27981727-27982182	Invertase/pectinmethylesteraseinhibitorfamilyprotein
Cla97C08G161550	27987418-27989941	receptorkinase1
Cla97C08G161560	27990904-27993473	receptorkinase2
Cla97C08G161570	27994152-27995694	2-phytyl-1,4-beta-naphthoquinonemethyltransferase,chloroplastic

## Sheet: Table S5
Table S5. The primers information of major genes used for the qRT-PCR analysis.
NO.	Markers	Forward Primer (5' to 3')	Reverse Primer (3' to 5')	Note
1	Actin	CCATGTATGTTGCCATCCAG	GGATAGCATGGGGTAGAGCA	qPCR, reference gene
2	qCla97C08G161570	GACCGCCAGACACTCTTCAA	CTTGCCGAGGGATCCAACTT	qPCR for ClRC
3	qCla97C01G023430	GCCACAGCTACTTGATCGGT	TGCAACTTTTCTTGCTCCGC	qPCR for Cla97C01G023430
3	qCla97C07G128820	TCTCGCTTCTTTGCCGATGT	GGGTTTCGACACGTCCTCTT	qPCR for Cla97C07G128820
4	qCla97C04G068530	GGTGGCGACCCAATTAGGAA	TTGCACTTTGCATTGCTGCT	qPCR for Cla97C04G068530
5	qCla97C04G071470	ACAGCCTCAGTTCCTCAACG	TTCTCGCCGTTGTTCGGTTA	qPCR for Cla97C04G071470
6	qCla97C08G148460	AGCTTGCCGGATTACAGGAC	AGTCGAGGTAGATGGGCTGT	qPCR for Cla97C08G148460
7	qCla97C08G155040	TCACATGCCACTGCCAGAAT	GATCTCCTCACGGATGGCTG	qPCR for Cla97C08G155040

## Sheet: Table S6
Table S6. Total number of identified differentially expressed genes (DEGs) involved at different developmental stages of two parental lines.
Groups	Sub groups	Sets of DEGs	Up-gene	Down-gene	DEGs	Common DEGs
G1	G1-1	DG_0D-vs-DG_7D	1987	813	2800	762
	G1-2	DG_0D-vs-DG_ 14D	2613	4076	6689
	G1-3	DG_7D-vs-DG_ 14D	2649	3964	6613
G2	G2-1	DG_0D-vs-LG_0D	388	299	687	90
	G2-2	DG_7D-vs-LG_7D	1826	2875	4701
	G2-3	DG_ 14D-vs-LG_ 14D	2011	1476	3487
G3	G3-1	LG_0D-vs-LG_7D	2572	3463	6035	1357
	G3-2	LG_0D-vs-LG_ 14D	2527	4016	6543
	G3-3	LG_7D-vs-LG_ 14D	2117	2684	4801
Note: DG is short name for dark green and LG is for light green.

## Sheet: Table S7
Table S7. KEGG pathway analysis of peel-related differentially expressed genes.
KEGG pathway	Ko_ID	Number	Q value
Metabolic pathways	ko01100	101	0.01098
Biosynthesis of secondary metabolites	ko01110	56	0.141991
Ribosome	ko03010	27	0.000205
